# Supplementary material for: Population-Level Impacts of Alcohol Use on Mental and Physical Health Outcomes
Source: Healthcare (Basel). 2024 Aug 9;12(16):1592. doi: 10.3390/healthcare12161592 (PMC11353263; doi:10.3390/healthcare12161592)
Supplement: Supplementary file 1 [file healthcare-12-01592-s001.zip]

Archive with 1 entries (1 files):
- healthcare-3072171-supplementary.pdf
